# Supplementary material for: Repurposing Glutathione Transferases: Directed Evolution Combined with Chemical Modification for the Creation of a Semisynthetic Enzyme with High Hydroperoxidase Activity
Source: Antioxidants (Basel). 2023 Dec 25;13(1):41. doi: 10.3390/antiox13010041 (PMC10812501; doi:10.3390/antiox13010041)
Supplement: Supplementary file 1 [file antioxidants-13-00041-s001.zip]

Archive with 1 entries (1 files):
- antioxidants-2762962-supplementary.pdf
